# Supplementary material for: Structural and Functional Analysis of a Bidirectional Promoter from Gossypium hirsutum in Arabidopsis
Source: Int J Mol Sci. 2018 Oct 23;19(11):3291. doi: 10.3390/ijms19113291 (PMC6274729; doi:10.3390/ijms19113291)
Supplement: Supplementary file 1 [file ijms-19-03291-s001.zip]

Archive with 8 entries (7 files):
- Supplementary materials/Figure S1.docx
- Supplementary materials/Figure S2.docx
- Supplementary materials/Figure S3.docx
- Supplementary materials/Figure S4.docx
- Supplementary materials/Figure S5.docx
- Supplementary materials/Table S1.docx
- Supplementary materials/Table S2.docx
- Supplementary materials/
